# Supplementary material for: Direct Effects of the Janus Kinase Inhibitor Baricitinib on Sensory Neurons
Source: Int J Mol Sci. 2024 Nov 6;25(22):11943. doi: 10.3390/ijms252211943 (PMC11593535; doi:10.3390/ijms252211943)
Supplement: Supplementary file 1 [file ijms-25-11943-s001.zip]

Archive with 1 entries (1 files):
- ijms-3287469-supplementary.pdf
